# Supplementary material for: Handling, infectious agents and physiological condition influence survival and post-release behaviour in migratory adult coho salmon after experimental displacement
Source: Conserv Physiol. 2020 May 18;8(1):coaa033. doi: 10.1093/conphys/coaa033 (PMC7233283; doi:10.1093/conphys/coaa033)
Supplement: Suppl_data_coaa033 [file suppl_data_coaa033.zip]

Archive with 1 entries (1 files):
- Chapman et al. Supplementary Material.xlsx
