# Supplementary material for: Handling, infectious agents and physiological condition influence survival and post-release behaviour in migratory adult coho salmon after experimental displacement
Source: Conserv Physiol. 2020 May 18;8(1):coaa033. doi: 10.1093/conphys/coaa033 (PMC7233283; doi:10.1093/conphys/coaa033)
Supplement: Suppl_data_coaa033 [file suppl_data_coaa033.zip › Chapman et al. Supplementary Material.xlsx]

## Sheet: Sheet1
Assay ID	Microbe	Group	Type	Intracellular/extracellular	Primary Infection Site	Disease	Environment	Initial Prevalence Tagged Coho (n=114)	Prevalence all samples run (n=154)	Taqman Primer Sequences (5'–3') Probe Sequence (FAM-5'–3'-MGB)	Efficiency Coho 2014	Limit of Detection (95% detection efficiency at <Ct)	Source sequence
ae_hyd	Aeromonas hydrophila	Bacterium	Gram negative	Extracellular	Many organs	Hemorrhagic septicemia	Freshwater	0	0	F—ACCGCTGCTCATTACTCTGATG		28.7	Lee, D.-Y., K. Shannon, and L.A. Beaudette. 2006. Detection of bacterial pathogens in municipal wastewater using an oligonucleotide microarray and real-time quantitative PCR. Journal of Microbiological Methods 65: 453–467.
										R—CCAACCCAGACGGGAAGAA
										P—TGATGGTGAGCTGGTTG
ae_sal	Aeromonas salmonicida	Bacterium	Gram negative	Extracellular	Many organs; subcutaneous boil lesions	Furunculosis	Freshwater	0	0.0324675	F—TAAAGCACTGTCTGTTACC	0.945	25.6	Keeling, S.E., C.L. Brosnahan, C. Johnston, R. Wallis, N. Gudkovs, and W.L. McDonald. 2013. Development and validation of a real-time PCR assay for the detection of Aeromonas salmonicida. Journal of Fish Diseases 36: 495–503.
										R—GCTACTTCACCCTGATTGG
										P—ACATCAGCAGGCTTCAGAGTCACTG
re_sal	Renibacterium salmoninarum	Bacterium	Gram positive	Intracellular	Kidney	Bacterial Kidney Disease	Marine, Freshwater	0	0	F—CAACAGGGTGGTTATTCTGCTTTC		25.9	Powell et al. (2005)
										R—CTATAAGAGCCACCAGCTGCAA
										P—CTCCAGCGCCGCAGGAGGAC
c_b_cys	Candidatus Branchiomonas cysticola	Bacterium	Chlamydiaceae	Intracellular	Gills	Epitheliocystis	Marine, Freshwater	1	1	F—AATACATCGGAACGTGTCTAGTG	0.88	25.7	Mitchell et al. (2013)
										R—GCCATCAGCCGCTCATGTG
										P—CTCGGTCCCAGGCTTTCCTCTCCCA
ye_ruc	Yersinia ruckeri	Bacterium	Gram positive	Extracellular	Buccal cavity	Enteric Redmouth Disease/yersiniosis	Freshwater	0	0	F—TGCCGCGTGTGTGAAGAA		25.8	Glenn et al. (2011)
										R—ACGGAGTTAGCCGGTGCTT
										P—AATAGCACTGAACATTGAC
fl_psy	Flavobacterium psychrophilum	Bacterium	Gram positive	Extracellular	General infection; necrosis of fins, gills, and skin	Bacterial Coldwater Disease	Freshwater	0.982456	0.987013	F—GATCCTTATTCTCACAGTACCGTCAA	0.98	29.5	Duesund et al. (2010)
										R—TGTAAACTGCTTTTGCACAGGAA
										P—AAACACTCGGTCGTGACC
pch_sal	Piscichlamydia salmonis	Bacterium	Chlamydiaceae	Intracellular	Gills	Proliferative Gill Disease	Marine, Freshwater	0	0	F—TCACCCCCAGGCTGCTT			Nylund et al. (2008)
										R—GAATTCCATTTCCCCCTCTTG
										P—CAAAACTGCTAGACTAGAGT
pisck_sal	Piscirickettsia salmonis	Bacterium	Chlamydiaceae	Intracellular	Many organs	Salmonid Rickettisal Septicemia	Marine	0	0	F—TCTGGGAAGTGTGGCGATAGA		23.3	Corbeil, S., K.A. McColl, and M.S.J. Crane. 2003. Development of a TaqMan quantitative PCR assay for the identification of Piscirickettsia salmonis. Bulletin- European Association of Fish Pathologists 23(3): 95-101.
										R—TCCCGACCTACTCTTGTTTCATC
										P—TGATAGCCCCGTACACGAAACGGCATA
rlo	Rickettsia-like organism	Bacterium	Chlamydiaceae	Extracellular	Many organs	Red Mark Syndrome/Coldwater Strawberry Disease	Marine, Freshwater	0.00877193	0.0324675	F—GGCTCAACCCAAGAACTGCTT	0.855	25.2	Lloyd et al. (2011)
										R—GTGCAACAGCGTCAGTGACT
										P—CCCAGATAACCGCCTTCGCCTCCG
sch	Gill chlamydia	Bacterium	Chlamydiaceae	Extracellular	Gills	Contirbuting agent to Proliverative Gill Inflammation		0	0	F—GGGTAGCCCGATATCTTCAAAGT		27.9	Duesund et al. (2010)
										R—CCCATGAGCCGCTCTCTCT
										P—TCCTTCGGGACCTTAC
vi_ang	Vibrio anguillarum	Bacterium	Gram positive	Extracellular	Many organs	Vibriosis	Marine	0	0	F—CCGTCATGCTATCTAGAGATGTATTTGA		26.4	In house
	(aka Listonella anguillarum)									R—CCATACGCAGCCAAAAATCA
										P—TCATTTCGACGAGCGTCTTGTTCAGC
vi_sal	Vibrio salmonicida	Bacterium	Gram positive	Extracellular	Many organs	Cold-water Vibriosis	Marine	0	0	F—GTGTGATGACCGTTCCATATTT		25.8	In house
	(aka Aliivibrio salmonicida)									R—GCTATTGTCATCACTCTGTTTCTT
										P—TCGCTTCATGTTGTGTAATTAGGAGCGA
aspv	Atlantic salmon paramyxovirus	Virus	Paramyxoviridae	Intracellular	Gill	Contirbuting agent to Proliverative Gill Inflammation	Marine	0	0	F—CCCATATTAGCAAATGAGCTCTATCTT		26.2	Nylund et al. (2008), Kvellestad et al. 2005
										R—CGTTAAGGAACTCATCATTGAGCTT
										P—AGCCCTTTTGTTCTGC
pmcv	Piscine myocardial virus	Virus	Totiviridae	Intracellular	Heart	Cardiomyopathy Syndrome	Marine	0	0	F—TTCCAAACAATTCGAGAAGCG		26.3	Løvoll et al. (2010)
										R—ACCTGCCATTTTCCCCTCTT
										P—CCGGGTAAAGTATTTGCGTC
ver	Viral encephalopathy and retinopathy virus	Virus	Nodaviridae	Intracellular	Central nervous system, retina	Piscine Nodavirus Disease	Marine	0	0	F—TTCCAGCGATACGCTGTTGA		26.2	Korsnes et al. (2005)
	(aka Viral Nervous Necrosis, VNN)									R—CACCGCCCGTGTTTGC
										P—AAATTCAGCCAATGTGCCCC
vhsv	Viral haemorrhagic septicaemia virus	Virus	Rhabdoviridae	Intracellular	Many organs	VHS	Freshwater	0	0	F—ATGAGGCAGGTGTCGGAGG		26.9	Garver et al. (2011)
										R—TGTAGTAGGACTCTCCCAGCATCC
										P—TACGCCATCATGATGAGT
omv	Salmonid herpesvirus	Virus	Alloherpesviridae	Intracellular	Skin, liver	OMV disease	Freshwater	0	0	F—GCCTGGACCACAATCTCAATG			In house
										R—CGAGACAGTGTGGCAAGACAAC
										P—CCAACAGGATGGTCATTA
ven	Erythrocytic necrosis virus	Virus	Iridoviridae	Intracellular	Blood	Viral Erythrocytic Necrosis	Marine	0.0789474	0.0779221	F—CGTAGGGCCCCAATAGTTTCT	0.915	24.9	James Winton, pers. comm.
										R—GGAGGAAATGCAGACAAGATTTG
										P—TCTTGCCGTTATTTCCAGCACCCG
pspv	Pacific salmon parvovirus	Virus	Virus	Intracellular	Systemic		Marine, Freshwater	0	0	F—CCCTCAGGCTCCGATTTTTAT	0.945	26.4	In house
										R—CGAAGACAACATGGAGGTGACA
										P—CAATTGGAGGCAACTGTA
prv	Piscine Orthoreovirus	Virus	Reoviridae	Intracellular	Heart	Heart and Skeletal Muscle Inflammatory Syndrome	Marine	0	0	F—TGCTAACACTCCAGGAGTCATTG		26.1	Wiik-Nielsen et al. (2012)
										R—TGAATCCGCTGCAGATGAGTA
										P—CGCCGGTAGCTCT
ihnv	Infectious Haematopoietic Necrosis Virus	Virus	Rhabdoviridae	Intracellular	Many organs	IHNV	Freshwater	0	0	F—AGAGCCAAGGCACTGTGCG		27.6	Purcell et al. (2013)
										R—TTCTTTGCGGCTTGGTTGA
										P—TGAGACTGAGCGGGACA
cr_sal	Cryptobia salmositica	Parasite	Sarcomastigophora	Extracellular	Blood	Cryptobiasis	Freshwater	0.0263158	0.201299	F—TCAGTGCCTTTCAGGACATC	0.72	24.3	In house
										R—GAGGCATCCACTCCAATAGAC
										P—AGGAGGACATGGCAGCCTTTGTAT
ce_sha	Ceratonova shasta	Parasite	Myxozoan	Extracellular	Intestine	Ceratomyxosis	Freshwater	0.754386	0.785714	F—CCAGCTTGAGATTAGCTCGGTAA	0.805	28.5	Hallett and Bartholomew (2006)
	(formerly Ceratomyxa shasta)									R—CCCCGGAACCCGAAAG
										P—CGAGCCAAGTTGGTCTCTCCGTGAAAAC
de_sal	Dermocystidium salmonis	Parasite	Microsporidium	Extracellular	Oral cavity, external surface	Cysts on gill tissue	Marine, Freshwater	0.473684	0.512987	F—CAGCCAATCCTTTCGCTTCT	1.005	25.5	In house
										R—GACGGACGCACACCACAGT
										P—AAGCGGCGTGTGCC
fa_mar	Facilispora margolisi	Parasite	Microsporidium	Extracellular			Marine	0	0	F—AGGAAGGAGCACGCAAGAAC		30.6	In house
										R—CGCGTGCAGCCCAGTAC
										P—TCAGTGATGCCCTCAGA
gy_sal	Gyrodactylus salaris	Parasite	Monogenean	Extracellular	External surfaces		Freshwater	0	0	F—CGATCGTCACTCGGAATCG		26.4	Collins, C., M. R. Kerr, R. McIntosh, and M. Snow. 2010. Development of a real-time PCR assay for the identification of Gyrodactylus parasites infecting salmonids in northern Europe. Diseases of Aquatic Organisms 90:135-142.
										R—GGTGGCGCACCTATTCTACA
										P—TCTTATTAACCAGTTCTGC
ic_mul	Ichthyophthirius multifiliis	Parasite	Ciliate	Extracellular	Oral cavity, gills, external surfaces	White Spot, Ich	Freshwater	0.359649	0.461039	F—AAATGGGCATACGTTTGCAAA	0.905	23.7	In house
										R—AACCTGCCTGAAACACTCTAATTTTT
										P—ACTCGGCCTTCACTGGTTCGACTTGG
ku_thy	Kudoa thyrsites	Parasite	Myxozoan	Intracellular	Muscle		Marine	0	0	F—TGGCGGCCAAATCTAGGTT		26.2	Funk et al. (2007)
										R—GACCGCACACAAGAAGTTAATCC
										P—TATCGCGAGAGCCGC
lo_sal	Loma salmonae	Parasite	Microsporidium	Intracellular	Gills	Microsporidial Gill Disease of Salmon	Freshwater	0.368421	0.383117	F—GGAGTCGCAGCGAAGATAGC	0.925	25.4	In house
										R—CTTTTCCTCCCTTTACTCATATGCTT
										P—TGCCTGAAATCACGAGAGTGAGACTACCC
my_arc	Myxobolus arcticus	Parasite	Myxozoan	Extracellular	Nervous tissue		Freshwater	0	0	F—TGGTAGATACTGAATATCCGGGTTT	0.915	26.8	In house
										R—AACTGCGCGGTCAAAGTTG
										P—CGTTGATTGTGAGGTTGG
my_ins	Myxobolus insidiosus	Parasite	Myxozoan	Extracellular	Striated muscle		Freshwater	0	0	F—CCAATTTGGGAGCGTCAAA		26.4	In house
										R—CGATCGGCAAAGTTATCTAGATTCA
										P—CTCTCAAGGCATTTAT
my_cer	Myxobolus cerebralis	Parasite	Myxozoan	Extracellular	Cartilage, Brain	Whirling Disease	Freshwater	0	0	F—GCCATTGAATTTGACTTTGGATTA		26.2	Kelley et al. (2004)
										R—ACCATTCATGTAAGCCCGAACT
										P—TCGAAGCCTTGACCATCTTTTGGCC
ne_per	Neoparamoeba perurans	Parasite	Amoeba	Extracellular	Gills	Amoebic Gill Disease	Marine	0	0	F—GTTCTTTCGGGAGCTGGGAG		25.4	Fringuelli et al. (2012)
	(Reclassified as Paramoeba perurans)									R—GAACTATCGCCGGCACAAAAG
										P—CAATGCCATTCTTTTCGGA
nu_sal	Nucleospora salmonis	Parasite	Microsporidium	Intracellular	Hematopoetic cells	Chronic Severe Lymphoblastosis, Leukemia-like Condition	Marine, Freshwater	0	0	F—GCCGCAGATCATTACTAAAAACCT		26.1	Foltz et al. (2009)
										R—CGATCGCCGCATCTAAACA
										P—CCCCGCGCATCCAGAAATACGC
pa_ther	Paranucleospora theridion	Parasite	Myxozoan	Intracellular	Gills, other organs	Proliferative Gill Disease; Proliferative Gill Inflammation	Marine	0.254386	0.253247	F—CGGACAGGGAGCATGGTATAG	0.88	28.2	Nylund et al. (2010)
										R—GGTCCAGGTTGGGTCTTGAG
										P—TTGGCGAAGAATGAAA
pa_pse	Parvicapsula pseudobranchicola	Parasite	Myxozoan	Extracellular	Kidney, Pseudobranchs, Gill, Blood, Heart		Marine	0.0175439	0.0324675	F—CAGCTCCAGTAGTGTATTTCA	0.775	25.2	Jørgensen et al. (2011)
										R—TTGAGCACTCTGCTTTATTCAA
										P—CGTATTGCTGTCTTTGACATGCAGT
pa_kab	Parvicapsula kabatai	Parasite	Myxozoan	Extracellular	Kidney	emaciation disease (?)	Marine, Freshwater	0	0	F—GTCGGATGATAAGTGCATCTGATT		25.6	In house
										R—ACACCACAACTCTGCCTTCCA
										P—TGCGACCATCTGCACGGTACTGC
pa_min	Parvicapsula minibicornis	Parasite	Myxozoan	Extracellular	Pseudobranch, Kidney		Marine, Freshwater	0.38	0.506494	F—AATAGTTGTTTGTCGTGCACTCTGT		29.6	Hallett and Bartholomew (2009)
										R—CCGATAGGCTATCCAGTACCTAGTAAG
										P—TGTCCACCTAGTAAGGC
sp_des	Sphaerothecum destruens	Parasite	Mesomycetozoea	Intracellular	Macrophages, primarily of the spleen and kidney		Freshwater	0.0175439	0.012987	F—GCCGCGAGGTGTTTGC	0.93	26.5	In house
										R—CTCGACGCACACTCAATTAAGC
										P—CGAGGGTATCCTTCCTCTCGAAATTGGC
sp_sal	Spironucleus salmonicida	Parasite	Sarcomastigophora	Extracellular	Systemic		Marine, Freshwater	0	0	F—AACCGGTTATTCGTGGGAAAG		26.1	In house
										R—TTAACTGCAGCAACACAATAGAATACTC
										P—TGCCAGCAGCCGCGGTAATTC
ic_hof	Ichthyophonus hoferi	Parasite	Mesomycetozoea	Extracellular	Muscle	Granulomatous Systemic Disease	Marine	0	0	F—GTCTGTACTGGTACGGCAGTTTC		24.2	White et al. (2013)
										R—TCCCGAACTCAGTAGACACTCAA
										P—TAAGAGCACCCACTGCCTTCGAGAAGA
na_sal	Nanophyetus salmincola	Fluke	Platyhelminthes	Extracellular	Many organs		Freshwater	0	0	F—CGATCTGCATTTGGTTCTGTAACA		24.3	In house
										R—CCAACGCCACAATGATAGCTATAC
										P—TGAGGCGTGTTTTATG
